# Supplementary material for: Hematocrit Self-Testing in Patients with Polycythemia Vera and Other Hematological Conditions: Assessing the Accuracy of the StatStrip Xpress® 2 LAC/Hb/Hct Device and User Opinion about the Device in Real-World Clinical Practice
Source: J Clin Med. 2022 Jul 21;11(14):4234. doi: 10.3390/jcm11144234 (PMC9320629; doi:10.3390/jcm11144234)
Supplement: Supplementary file 1 [file jcm-11-04234-s001.zip]

Archive with 3 entries (3 files):
- Rovo_et_al_HCT-HELP_Supplementary Information S1.pdf
- Rovo_et_al_HCT-HELP_Supplementary Information S2.pdf
- Rovo_et_al_HCT-HELP_Supplementary Information S3.pdf
